# Supplementary material for: Two new species of Beraba Martins, 1997 and new geographical records of Eburiini (Coleoptera, Cerambycidae)
Source: Zookeys. 2019 Mar 5;827:125–38. doi: 10.3897/zookeys.827.31469 (PMC6472299; doi:10.3897/zookeys.827.31469)
Supplement: XML Treatment for Beraba anae [file zookeys.827.31469-treatment1.xml]

<!DOCTYPE tp:taxon-treatment
  PUBLIC "-//TaxonX//DTD Taxonomic Treatment Publishing DTD v0 20100105//EN" "tax-treatment-NSO.dtd">
<tp:taxon-treatment xmlns:tp="http://www.plazi.org/taxpub"><tp:treatment-meta><kwd-group><label>Taxon classification</label><kwd><named-content xmlns:xlink="http://www.w3.org/1999/xlink" content-type="kingdom">Animalia</named-content></kwd><kwd><named-content xmlns:xlink="http://www.w3.org/1999/xlink" content-type="order">Coleoptera</named-content></kwd><kwd><named-content xmlns:xlink="http://www.w3.org/1999/xlink" content-type="family">Cerambycidae</named-content></kwd></kwd-group><mixed-citation publication-type="journal"><person-group><name><surname>García</surname><given-names>Kimberly</given-names></name><name><surname>Botero</surname><given-names>Juan Pablo</given-names></name><name><surname>artínez</surname><given-names>Neis José</given-names></name></person-group><article-title>Two new species of <italic><tp:taxon-name><tp:taxon-name-part taxon-name-part-type="genus" reg="Beraba">Beraba</tp:taxon-name-part></tp:taxon-name></italic> Martins, 1997 and new geographical records of <tp:taxon-name><tp:taxon-name-part taxon-name-part-type="tribe">Eburiini</tp:taxon-name-part></tp:taxon-name> (<tp:taxon-name><tp:taxon-name-part taxon-name-part-type="order">Coleoptera</tp:taxon-name-part></tp:taxon-name>, <tp:taxon-name><tp:taxon-name-part taxon-name-part-type="family">Cerambycidae</tp:taxon-name-part></tp:taxon-name>)</article-title><source>Zookeys</source><day>5</day><month>3</month><year>2019</year><volume>827</volume><fpage>125</fpage><lpage>138</lpage><pub-id pub-id-type="doi">10.3897/zookeys.827.31469</pub-id></mixed-citation></tp:treatment-meta><tp:nomenclature><tp:taxon-name>
                  <tp:taxon-name-part taxon-name-part-type="genus" reg="Beraba">Beraba</tp:taxon-name-part>
                  <tp:taxon-name-part taxon-name-part-type="species" reg="anae">anae</tp:taxon-name-part>
                  <object-id xmlns:xlink="http://www.w3.org/1999/xlink" content-type="zoobank" xlink:type="simple">http://zoobank.org/8E564587-C14F-4F52-8D96-14D8AB7CDA29</object-id>
                </tp:taxon-name><tp:taxon-status xmlns:xlink="http://www.w3.org/1999/xlink" xlink:type="simple">sp. n.</tp:taxon-status><xref ref-type="fig" rid="F1">Figs 1–5</xref></tp:nomenclature><tp:treatment-sec sec-type="type material" id="SECID0ELIAC"><title>Type material.</title><p>Holotype female from Colombia, Bolívar: San Jacinto (Reserva La Flecha, 324 m, <named-content xmlns:xlink="http://www.w3.org/1999/xlink" content-type="dwc:verbatimCoordinates" xlink:type="simple"><named-content content-type="geo-json" specific-use="{&#34;type&#34;:&#34;Point&#34;,&#34;coordinates&#34;:[-75.178167,9.853444]}" id="NCID0EUIAC" xlink:type="simple"><named-content content-type="dwc:verbatimCoordinates" xlink:type="simple"><named-content content-type="geo-json" specific-use="{&#34;type&#34;:&#34;Point&#34;,&#34;coordinates&#34;:[-75.178167,9.853444]}" id="NCID0E2IAC" xlink:type="simple"><named-content content-type="dwc:verbatimCoordinates" xlink:type="simple"><named-content content-type="geo-json" specific-use="{&#34;type&#34;:&#34;Point&#34;,&#34;coordinates&#34;:[-75.178167,9.853444]}" id="NCID0ECJAC" xlink:type="simple">09°51'12.4"N, 75°10'41.4"W</named-content></named-content></named-content></named-content></named-content></named-content>, tropical dry forest), 15.IV.2018, García, K coll., UV light trap, MPUJ_ENT 0064073 (<abbrev xmlns:xlink="http://www.w3.org/1999/xlink" xlink:title="Pontificia Universidad Javeriana, Bogotá, Colombia" id="ABBRID0EHJAC" xlink:type="simple">MPUJ</abbrev>). Paratype, male from Colombia, Bolívar: San Jacinto (Reserva La Flecha, 324 m, <named-content xmlns:xlink="http://www.w3.org/1999/xlink" content-type="dwc:verbatimCoordinates" xlink:type="simple"><named-content content-type="geo-json" specific-use="{&#34;type&#34;:&#34;Point&#34;,&#34;coordinates&#34;:[-75.178167,9.853444]}" id="NCID0EOJAC" xlink:type="simple"><named-content content-type="dwc:verbatimCoordinates" xlink:type="simple"><named-content content-type="geo-json" specific-use="{&#34;type&#34;:&#34;Point&#34;,&#34;coordinates&#34;:[-75.178167,9.853444]}" id="NCID0EVJAC" xlink:type="simple"><named-content content-type="dwc:verbatimCoordinates" xlink:type="simple"><named-content content-type="geo-json" specific-use="{&#34;type&#34;:&#34;Point&#34;,&#34;coordinates&#34;:[-75.178167,9.853444]}" id="NCID0E3JAC" xlink:type="simple">09°51'12.4"N, 75°10'41.4"W</named-content></named-content></named-content></named-content></named-content></named-content>, tropical dry forest), 15.IV.2018, García, K coll., white light trap (<abbrev xmlns:xlink="http://www.w3.org/1999/xlink" xlink:title="Universidad del Atlántico, Puerto Colombia, Colombia" id="ABBRID0EBKAC" xlink:type="simple">UARC</abbrev>).</p></tp:treatment-sec><tp:treatment-sec sec-type="diagnosis" id="SECID0EFKAC"><title>Diagnosis.</title><p>Surface of pronotum smooth with pronotal tubercles of same color as remainder; eburneous callosities subrounded, posterior ones placed at same level and subequal in size; elytral costae absent; meso- and metafemora with a long spine; elytral apex truncate, with spine at outer margin.</p></tp:treatment-sec><tp:treatment-sec sec-type="description" id="SECID0EKKAC"><title>Description.</title><p><bold><italic>Female.</italic></bold> Integument brownish orange. Apex of lateral tubercles of prothorax darker. Antennae, femora and tibiae slightly lighter. Scutellum brown. Posterior region of anterior eburneous callosity and, anterior and posterior region of posterior eburneous callosities black.</p><p>Body covered with long, erect sparse setae, denser at inner face of protibiae, protarsomeres and basal antennomeres.</p><p><bold>Head</bold>. Upper ocular lobes well separated, distance between them about 4 times width of upper lobe. Antennae exceeding elytral apices at antennomere VIII. Antennal formula (ratio) based on length of antennomere III: scape = 0.73; pedicel = 0.15; IV = 0.84; V = 0.82; VI = 0.82; VII = 0.82; VIII = 0.80; IX = 0.75; X = 0.64; XI = 0.76.</p><p><bold>Thorax</bold>. Prothorax (including lateral tubercles) slightly longer than wide. Sides of prothorax with tubercles distinct, acute at apex; antemedian gibbosity slightly elevated. Surface of pronotum smooth, with sparse shallow punctures, and a few sparse long setae arising from each puncture. Pronotum with two anterior tubercles weakly elevated, rounded at apex, and a centro-longitudinal slightly elevated gibbosity. Prosternum smooth with a few sparse long erect setae. Prosternal process expanded at apex, width at narrowest point equal to one fifth of procoxal cavity width. Prosternal process, meso and metaventrite covered with dense goldish pubescence, denser and longer at lateral regions. Elytra about three times longer than prothorax; surface with moderately dense, coarse punctures on anterior half, finer and shallow toward apex. Each elytron with 3 eburneous callosities: one anterior, elliptical; two posterior slightly elongated, subequal, about one fifth of elytral length, not distinctly separated, external starting slightly ahead of inner one; elytral costae absent. Apex of elytra truncate, with external spine, and a very small sutural spicule.</p><p><bold>Abdomen</bold>. Ventrites finely, sparsely punctate, sparser on median region; with a few long, sparse whitish setae. Apex of ventrite V slightly emarginate.</p><p><bold>Variability.</bold> In the paratype (male), the posterior eburneous callosities start at the same point. The ventrite V is shorter and square-shaped in males, with apex truncate.</p><p><bold>Measurements.</bold> Holotype female: Total length, 10.6; prothorax length, 2.4; prothorax width at its widest point, 2.1; elytral length, 7.0; humeral width, 2.4. Paratype male: Total length, 11.3; prothorax length, 2.3; prothorax width at its widest point, 2.0; elytral length, 7.0; humeral width, 2.2.</p></tp:treatment-sec><tp:treatment-sec sec-type="etymology" id="SECID0EKLAC"><title>Etymology.</title><p>The species epithet is in honor of Ana López Guerrero, mother of the first author, in appreciation of her love and support through all my life, the reason for all of my achievements.</p></tp:treatment-sec><tp:treatment-sec sec-type="discussion" id="SECID0EPLAC"><title>Discussion.</title><p><italic><tp:taxon-name><tp:taxon-name-part taxon-name-part-type="genus" reg="Beraba">Beraba</tp:taxon-name-part><tp:taxon-name-part taxon-name-part-type="species" reg="anae">anae</tp:taxon-name-part></tp:taxon-name></italic> sp. n. is similar to <italic><tp:taxon-name><tp:taxon-name-part taxon-name-part-type="genus" reg="Beraba">B.</tp:taxon-name-part><tp:taxon-name-part taxon-name-part-type="species" reg="iuba">iuba</tp:taxon-name-part></tp:taxon-name></italic> Martins, 1997 (Figs <xref ref-type="fig" rid="F1">6–7</xref>) and <italic><tp:taxon-name><tp:taxon-name-part taxon-name-part-type="genus" reg="Beraba">B.</tp:taxon-name-part><tp:taxon-name-part taxon-name-part-type="species" reg="moema">moema</tp:taxon-name-part></tp:taxon-name></italic> Martins, 1997 in having only one elliptical eburneous callosity at the anterior region of each elytron, tubercles of the pronotum concolor with remaining surface and posterior eburneous callosities starting at the same level. <italic><tp:taxon-name><tp:taxon-name-part taxon-name-part-type="genus" reg="Beraba">Beraba</tp:taxon-name-part><tp:taxon-name-part taxon-name-part-type="species" reg="anae">anae</tp:taxon-name-part></tp:taxon-name></italic> sp. n. differs from <italic><tp:taxon-name><tp:taxon-name-part taxon-name-part-type="genus" reg="Beraba">B.</tp:taxon-name-part><tp:taxon-name-part taxon-name-part-type="species" reg="iuba">iuba</tp:taxon-name-part></tp:taxon-name></italic> in having the posterior eburneous callosities elliptical in shape and subequal in size (in <italic><tp:taxon-name><tp:taxon-name-part taxon-name-part-type="genus" reg="Beraba">B.</tp:taxon-name-part><tp:taxon-name-part taxon-name-part-type="species" reg="iuba">iuba</tp:taxon-name-part></tp:taxon-name></italic>, the posterior callosities are more elongated and the inner one is shorter than the external one), spined elytral apex (unarmed in <italic><tp:taxon-name><tp:taxon-name-part taxon-name-part-type="genus" reg="Beraba">B.</tp:taxon-name-part><tp:taxon-name-part taxon-name-part-type="species" reg="iuba">iuba</tp:taxon-name-part></tp:taxon-name></italic>), and in the long meso- and metafemoral spines, longer than the scape (shorter than the scape in <italic><tp:taxon-name><tp:taxon-name-part taxon-name-part-type="genus" reg="Beraba">B.</tp:taxon-name-part><tp:taxon-name-part taxon-name-part-type="species" reg="iuba">iuba</tp:taxon-name-part></tp:taxon-name></italic>). <italic><tp:taxon-name><tp:taxon-name-part taxon-name-part-type="genus" reg="Beraba">Beraba</tp:taxon-name-part><tp:taxon-name-part taxon-name-part-type="species" reg="anae">anae</tp:taxon-name-part></tp:taxon-name></italic> sp. n. differs from <italic><tp:taxon-name><tp:taxon-name-part taxon-name-part-type="genus" reg="Beraba">B.</tp:taxon-name-part><tp:taxon-name-part taxon-name-part-type="species" reg="moema">moema</tp:taxon-name-part></tp:taxon-name></italic> in the surface of the pronotum smooth, eburneous callosities narrowed and subrounded, posterior callosities with similar size, elytral costae absent, and elytral apex truncate. In <italic><tp:taxon-name><tp:taxon-name-part taxon-name-part-type="genus" reg="Beraba">B.</tp:taxon-name-part><tp:taxon-name-part taxon-name-part-type="species" reg="moema">moema</tp:taxon-name-part></tp:taxon-name></italic>, the surface of pronotum is coarsely punctuate, eburneous callosities are narrowed with the posteroexternal at least twice length of the internal, the elytral costae are visible, and the elytral apex is obliquely truncate.</p><fig id="F1" position="float" orientation="portrait"><label>Figures 1–7.</label><caption><p><bold>1–5</bold><italic><tp:taxon-name><tp:taxon-name-part taxon-name-part-type="genus" reg="Beraba">Beraba</tp:taxon-name-part><tp:taxon-name-part taxon-name-part-type="species" reg="anae">anae</tp:taxon-name-part></tp:taxon-name></italic> sp. nov.: <bold>1</bold> dorsal view, holotype female <bold>2</bold> ventral view, holotype female <bold>3</bold> lateral view, holotype female <bold>4</bold> dorsal view, paratype male <bold>5</bold> ventral view, paratype male <bold>6–7</bold><italic><tp:taxon-name><tp:taxon-name-part taxon-name-part-type="genus" reg="Beraba">Beraba</tp:taxon-name-part><tp:taxon-name-part taxon-name-part-type="species" reg="iuba">iuba</tp:taxon-name-part></tp:taxon-name></italic> Martins, 1997.</p></caption><graphic xmlns:xlink="http://www.w3.org/1999/xlink" xlink:href="zookeys-827-125-g001.jpg" position="float" orientation="portrait" xlink:type="simple" id="oo_268590.jpg"/></fig></tp:treatment-sec></tp:taxon-treatment>
