# Supplementary material for: Two new species of Beraba Martins, 1997 and new geographical records of Eburiini (Coleoptera, Cerambycidae)
Source: Zookeys. 2019 Mar 5;827:125–38. doi: 10.3897/zookeys.827.31469 (PMC6472299; doi:10.3897/zookeys.827.31469)
Supplement: XML Treatment for Beraba angeli [file zookeys.827.31469-treatment2.xml]

<!DOCTYPE tp:taxon-treatment
  PUBLIC "-//TaxonX//DTD Taxonomic Treatment Publishing DTD v0 20100105//EN" "tax-treatment-NSO.dtd">
<tp:taxon-treatment xmlns:tp="http://www.plazi.org/taxpub"><tp:treatment-meta><kwd-group><label>Taxon classification</label><kwd><named-content xmlns:xlink="http://www.w3.org/1999/xlink" content-type="kingdom">Animalia</named-content></kwd><kwd><named-content xmlns:xlink="http://www.w3.org/1999/xlink" content-type="order">Coleoptera</named-content></kwd><kwd><named-content xmlns:xlink="http://www.w3.org/1999/xlink" content-type="family">Cerambycidae</named-content></kwd></kwd-group><mixed-citation publication-type="journal"><person-group><name><surname>García</surname><given-names>Kimberly</given-names></name><name><surname>Botero</surname><given-names>Juan Pablo</given-names></name><name><surname>artínez</surname><given-names>Neis José</given-names></name></person-group><article-title>Two new species of <italic><tp:taxon-name><tp:taxon-name-part taxon-name-part-type="genus" reg="Beraba">Beraba</tp:taxon-name-part></tp:taxon-name></italic> Martins, 1997 and new geographical records of <tp:taxon-name><tp:taxon-name-part taxon-name-part-type="tribe">Eburiini</tp:taxon-name-part></tp:taxon-name> (<tp:taxon-name><tp:taxon-name-part taxon-name-part-type="order">Coleoptera</tp:taxon-name-part></tp:taxon-name>, <tp:taxon-name><tp:taxon-name-part taxon-name-part-type="family">Cerambycidae</tp:taxon-name-part></tp:taxon-name>)</article-title><source>Zookeys</source><day>5</day><month>3</month><year>2019</year><volume>827</volume><fpage>125</fpage><lpage>138</lpage><pub-id pub-id-type="doi">10.3897/zookeys.827.31469</pub-id></mixed-citation></tp:treatment-meta><tp:nomenclature><tp:taxon-name>
                  <tp:taxon-name-part taxon-name-part-type="genus" reg="Beraba">Beraba</tp:taxon-name-part>
                  <tp:taxon-name-part taxon-name-part-type="species" reg="angeli">angeli</tp:taxon-name-part>
                  <object-id xmlns:xlink="http://www.w3.org/1999/xlink" content-type="zoobank" xlink:type="simple">http://zoobank.org/596B3878-6A51-4F68-B659-1CAB4D72B47E</object-id>
                </tp:taxon-name><tp:taxon-status xmlns:xlink="http://www.w3.org/1999/xlink" xlink:type="simple">sp. n.</tp:taxon-status><xref ref-type="fig" rid="F2">Figs 8–11</xref><!--PageBreak --><!--PageBreak --></tp:nomenclature><tp:treatment-sec sec-type="type material" id="SECID0ESCAE"><title>Type material.</title><p>Holotype male from Colombia, Bolívar: San Jacinto (Reserva La Flecha, 324 m, <named-content xmlns:xlink="http://www.w3.org/1999/xlink" content-type="dwc:verbatimCoordinates" xlink:type="simple"><named-content content-type="geo-json" specific-use="{&#34;type&#34;:&#34;Point&#34;,&#34;coordinates&#34;:[-75.178167,9.853444]}" id="NCID0E2CAE" xlink:type="simple"><named-content content-type="dwc:verbatimCoordinates" xlink:type="simple"><named-content content-type="geo-json" specific-use="{&#34;type&#34;:&#34;Point&#34;,&#34;coordinates&#34;:[-75.178167,9.853444]}" id="NCID0ECDAE" xlink:type="simple"><named-content content-type="dwc:verbatimCoordinates" xlink:type="simple"><named-content content-type="geo-json" specific-use="{&#34;type&#34;:&#34;Point&#34;,&#34;coordinates&#34;:[-75.178167,9.853444]}" id="NCID0EJDAE" xlink:type="simple">09°51'12.4"N, 75°10'41.4"W</named-content></named-content></named-content></named-content></named-content></named-content>, tropical dry forest), 16.IV.2018, García, K. coll., white light trap, MPUJ_ENT 0064074 (<abbrev xmlns:xlink="http://www.w3.org/1999/xlink" xlink:title="Pontificia Universidad Javeriana, Bogotá, Colombia" id="ABBRID0EODAE" xlink:type="simple">MPUJ</abbrev>). Paratype, male from Colombia, Bolívar: San Jacinto (Reserva La Flecha, 324 m, <named-content xmlns:xlink="http://www.w3.org/1999/xlink" content-type="dwc:verbatimCoordinates" xlink:type="simple"><named-content content-type="geo-json" specific-use="{&#34;type&#34;:&#34;Point&#34;,&#34;coordinates&#34;:[-75.178167,9.853444]}" id="NCID0EVDAE" xlink:type="simple"><named-content content-type="dwc:verbatimCoordinates" xlink:type="simple"><named-content content-type="geo-json" specific-use="{&#34;type&#34;:&#34;Point&#34;,&#34;coordinates&#34;:[-75.178167,9.853444]}" id="NCID0E3DAE" xlink:type="simple"><named-content content-type="dwc:verbatimCoordinates" xlink:type="simple"><named-content content-type="geo-json" specific-use="{&#34;type&#34;:&#34;Point&#34;,&#34;coordinates&#34;:[-75.178167,9.853444]}" id="NCID0EDEAE" xlink:type="simple">09°51'12.4"N, 75°10'41.4"W</named-content></named-content></named-content></named-content></named-content></named-content>, tropical dry forest), 15.IV.2018, García, K. coll., UV light trap (<abbrev xmlns:xlink="http://www.w3.org/1999/xlink" xlink:title="Universidad del Atlántico, Puerto Colombia, Colombia" id="ABBRID0EIEAE" xlink:type="simple">UARC</abbrev>).</p></tp:treatment-sec><tp:treatment-sec sec-type="diagnosis" id="SECID0EMEAE"><title>Diagnosis.</title><p>Surface of pronotum with wrinkles; pronotal tubercles black and well-elevated; males with sexual punctation on prosternum; femoral spines of same color as remainder; eburneous callosities with similar size; elytral apex with external spine.</p></tp:treatment-sec><tp:treatment-sec sec-type="description" id="SECID0EREAE"><title>Description.</title><p><bold><italic>Male.</italic></bold> Integument brownish orange, legs slightly lighter. Pronotal tubercles, posterior region of anterior eburneous callosity, and anterior and posterior region of posterior eburneous callosities black.</p><p>Body covered with long, erect and sparse yellowish setae.</p><p><bold>Head</bold>. Upper ocular lobes well separated, distance between them about 3 times width of upper lobe. Antennae exceeding elytral apices at antennomere VIII. Antennal formula (ratio) based on length of antennomere III: scape = 0.57; pedicel = 0.11; IV = 0.83; V = 0.83; VI = 0.83; VII = 0.80; VIII = 0.74; IX = 0.69; X = 0.63; XI = 0.80.</p><p><bold>Thorax</bold>. Prothorax (including lateral tubercles) longer than wide. Sides of prothorax with tubercles distinct and acute at apex. Surface of pronotum coarsely punctate with transverse wrinkles, more distinct on posterior half, with a few long sparse whitish setae. Pronotum with two anterior tubercles well elevated, rounded at apex, and a centro-longitudinal slightly elevated gibbosity. Prosternum with transverse sulcus, glabrous, with long yellowish setae, finely transversely striate, coarsely punctate on posterior half, with two well-defined areas of sexual punctation. Prosternal process expanded at apex, width at narrowest point equal to one fourth of procoxal cavity width. Pros<!--PageBreak -->ternal process, meso- and metaventrite covered with dense golden pubescence, denser and longer laterally. Elytra about three times longer than prothorax; surface with moderately dense, coarse punctures on anterior half, finer and shallower toward apex. Each elytron with 3 subrounded eburneous callosities: one anterior; two posterior subfused, subequal, starting at same level, external slightly curved. Elytral costae absent. Apex of elytra truncate, with external spine and dentiform projection at sutural angle.</p><p><bold>Abdomen</bold>. Ventrites finely sparsely punctate, sparser on median region; with a few moderately long, sparse yellowish setae. Apex of ventrite V truncate.</p><p><bold>Measurements.</bold> Holotype male: total length, 9.5; prothorax length, 1.9; prothorax width at its widest point, 1.7; elytral length, 6.3; humeral width, 2.0. Paratype male: total length, 11.9; prothorax length, 2.5; prothorax width at its widest point, 2.5; elytral length, 8.1; humeral width: 2.7.</p></tp:treatment-sec><tp:treatment-sec sec-type="etymology" id="SECID0EPFAE"><title>Etymology.</title><p>The species epithet is in honor of Angel García Hernandez, father of the first author, as a thank you for all the support, love and happiness he has given to me.</p></tp:treatment-sec><tp:treatment-sec sec-type="discussion" id="SECID0EUFAE"><title>Discussion.</title><p><italic><tp:taxon-name><tp:taxon-name-part taxon-name-part-type="genus" reg="Beraba">Beraba</tp:taxon-name-part><tp:taxon-name-part taxon-name-part-type="species" reg="angeli">angeli</tp:taxon-name-part></tp:taxon-name></italic> sp. n. is similar to <italic><tp:taxon-name><tp:taxon-name-part taxon-name-part-type="genus" reg="Beraba">B.</tp:taxon-name-part><tp:taxon-name-part taxon-name-part-type="species" reg="marica">marica</tp:taxon-name-part></tp:taxon-name></italic> Galileo &amp; Martins, 1999 (Figs <xref ref-type="fig" rid="F2">12–14</xref>) and <italic><tp:taxon-name><tp:taxon-name-part taxon-name-part-type="genus" reg="Beraba">B.</tp:taxon-name-part><tp:taxon-name-part taxon-name-part-type="species" reg="inermis">inermis</tp:taxon-name-part></tp:taxon-name></italic> Martins &amp; Galileo, 2002 in having only one elliptical eburneous callosity on the anterior region of each elytron, tubercles of the pronotum black, and surface of the pronotum only with wrinkles or with wrinkles and some interspersed punctures. <italic><tp:taxon-name><tp:taxon-name-part taxon-name-part-type="genus" reg="Beraba">Beraba</tp:taxon-name-part><tp:taxon-name-part taxon-name-part-type="species" reg="angeli">angeli</tp:taxon-name-part></tp:taxon-name></italic> sp. n. differs of <italic><tp:taxon-name><tp:taxon-name-part taxon-name-part-type="genus" reg="Beraba">B.</tp:taxon-name-part><tp:taxon-name-part taxon-name-part-type="species" reg="marica">marica</tp:taxon-name-part></tp:taxon-name></italic> in having the pronotal tubercles distinctly elevated, prosternum with areas of sexual punctation (Fig. <xref ref-type="fig" rid="F2">11</xref>), and the male ventrites not modified (in <italic><tp:taxon-name><tp:taxon-name-part taxon-name-part-type="genus" reg="Beraba">B.</tp:taxon-name-part><tp:taxon-name-part taxon-name-part-type="species" reg="marica">marica</tp:taxon-name-part></tp:taxon-name></italic> the tubercles are slightly elevated, proster<!--PageBreak -->num does not show sexual punctation, and ventrites II–IV show depressed areas with long yellowish setae on the posterior margin in males, as in Fig. <xref ref-type="fig" rid="F2">14</xref>). <italic><tp:taxon-name><tp:taxon-name-part taxon-name-part-type="genus" reg="Beraba">Beraba</tp:taxon-name-part><tp:taxon-name-part taxon-name-part-type="species" reg="angeli">angeli</tp:taxon-name-part></tp:taxon-name></italic> sp. n. differs of <italic><tp:taxon-name><tp:taxon-name-part taxon-name-part-type="genus" reg="Beraba">B.</tp:taxon-name-part><tp:taxon-name-part taxon-name-part-type="species" reg="inermis">inermis</tp:taxon-name-part></tp:taxon-name></italic> in the posterior eburneous callosities of similar size, and apex of the elytra with an external spine (in <italic><tp:taxon-name><tp:taxon-name-part taxon-name-part-type="genus" reg="Beraba">B.</tp:taxon-name-part><tp:taxon-name-part taxon-name-part-type="species" reg="inermis">inermis</tp:taxon-name-part></tp:taxon-name></italic>, the posteroexternal eburneous callosities is, at least, twice the length of internal, and the external apex of the elytra is unarmed).</p><fig id="F2" position="float" orientation="portrait"><label>Figures 8–14.</label><caption><p><bold>8–11</bold><italic><tp:taxon-name><tp:taxon-name-part taxon-name-part-type="genus" reg="Beraba">Beraba</tp:taxon-name-part><tp:taxon-name-part taxon-name-part-type="species" reg="angeli">angeli</tp:taxon-name-part></tp:taxon-name></italic> sp. nov., holotype, male: <bold>8</bold> dorsal view <bold>9</bold> ventral view <bold>10</bold> lateral view <bold>11</bold> detail of prosternum. <bold>12–14</bold><italic><tp:taxon-name><tp:taxon-name-part taxon-name-part-type="genus" reg="Beraba">Beraba</tp:taxon-name-part><tp:taxon-name-part taxon-name-part-type="species" reg="marica">marica</tp:taxon-name-part></tp:taxon-name></italic> Martins &amp; Galileo, 1999: <bold>12</bold> dorsal view <bold>13</bold> ventral view <bold>14</bold> detail of ventrites.</p></caption><graphic xmlns:xlink="http://www.w3.org/1999/xlink" xlink:href="zookeys-827-125-g002.jpg" position="float" orientation="portrait" xlink:type="simple" id="oo_268591.jpg"/></fig><p>According to the most recent key to species of <italic><tp:taxon-name><tp:taxon-name-part taxon-name-part-type="genus" reg="Beraba">Beraba</tp:taxon-name-part></tp:taxon-name></italic> (Botero, 2015), the two new species can be inserted as follows:</p><table-wrap content-type="key" position="anchor" orientation="portrait"><table id="TID0EIMAC" rules="all"><tbody><tr><td rowspan="1" colspan="1">7(4)</td><td rowspan="1" colspan="1">Tubercles of pronotum of same color as remainder of pronotum</td><td rowspan="1" colspan="1">
                          <bold>8</bold>
                        </td></tr><tr><td rowspan="1" colspan="1">–</td><td rowspan="1" colspan="1">Tubercles of pronotum black (contrasting in color from remainder of pronotum)</td><td rowspan="1" colspan="1">
                          <bold>11</bold>
                        </td></tr><tr><td rowspan="1" colspan="1">8(7)</td><td rowspan="1" colspan="1">Posteroexternal eburneous callosity of elytra placed at beginning of apical third and distant internal callosity. Brazil (Rio de Janeiro)</td><td rowspan="1" colspan="1">
                          <bold><italic><tp:taxon-name><tp:taxon-name-part taxon-name-part-type="genus" reg="Beraba">B.</tp:taxon-name-part><tp:taxon-name-part taxon-name-part-type="species" reg="angusticollis">angusticollis</tp:taxon-name-part></tp:taxon-name></italic> (Zajciw, 1961)</bold>
                        </td></tr><tr><td rowspan="1" colspan="1">–</td><td rowspan="1" colspan="1">Posterior eburneous callosities of elytra placed at same level</td><td rowspan="1" colspan="1">
                          <bold>9</bold>
                        </td></tr><tr><td rowspan="1" colspan="1">9(8)</td><td rowspan="1" colspan="1">Meso- and metafemora with short inner spine, shorter than length of scape; elytral apex unarmed (Figs <xref ref-type="fig" rid="F1">6–7</xref>). Colombia (Bolívar), Ecuador (Pichincha)</td><td rowspan="1" colspan="1">
                          <bold><italic><tp:taxon-name><tp:taxon-name-part taxon-name-part-type="genus" reg="Beraba">B.</tp:taxon-name-part><tp:taxon-name-part taxon-name-part-type="species" reg="iuba">iuba</tp:taxon-name-part></tp:taxon-name></italic> Martins, 1997</bold>
                        </td></tr><tr><td rowspan="1" colspan="1">–</td><td rowspan="1" colspan="1">Meso- and metafemora with long inner spine, longer than length of scape; elytral apex with spines</td><td rowspan="1" colspan="1">
                          <bold>10</bold>
                        </td></tr><tr><td rowspan="1" colspan="1">10(9)</td><td rowspan="1" colspan="1">Surface of pronotum coarsely punctate; eburneous callosities narrowed, posteroexternal eburneous callosity at least twice length of internal; elytral costae visible; elytral apex obliquely truncate. Ecuador (El Oro, Guayas, Manabi)</td><td rowspan="1" colspan="1">
                          <bold><italic><tp:taxon-name><tp:taxon-name-part taxon-name-part-type="genus" reg="Beraba">B.</tp:taxon-name-part><tp:taxon-name-part taxon-name-part-type="species" reg="moema">moema</tp:taxon-name-part></tp:taxon-name></italic> Martins, 1997</bold>
                        </td></tr><tr><td rowspan="1" colspan="1">–</td><td rowspan="1" colspan="1">Surface of pronotum smooth; eburneous callosities wider, subrounded; posterior eburneous callosities with similar size; elytral costae absent; elytral apex truncate (Figs <xref ref-type="fig" rid="F1">1–5</xref>). Colombia (Bolívar)</td><td rowspan="1" colspan="1">
                          <bold><italic><tp:taxon-name><tp:taxon-name-part taxon-name-part-type="genus" reg="Beraba">B.</tp:taxon-name-part><tp:taxon-name-part taxon-name-part-type="species" reg="anae">anae</tp:taxon-name-part></tp:taxon-name></italic> sp. n.</bold>
                        </td></tr><tr><td rowspan="1" colspan="1">11(7)</td><td rowspan="1" colspan="1">Apex and spines of femora of same color as remainder</td><td rowspan="1" colspan="1">
                          <bold>12</bold>
                        </td></tr><tr><td rowspan="1" colspan="1">–</td><td rowspan="1" colspan="1">Apex and spines of femora black, contrasting with adjacent color</td><td rowspan="1" colspan="1">
                          <bold>16</bold>
                        </td></tr><tr><td rowspan="1" colspan="1">12(11)</td><td rowspan="1" colspan="1">Surface of pronotum only with wrinkles or with wrinkles and some interspersed punctures</td><td rowspan="1" colspan="1">
                          <bold>13</bold>
                        </td></tr><tr><td rowspan="1" colspan="1">–</td><td rowspan="1" colspan="1">Surface of pronotum only with punctures, without wrinkles</td><td rowspan="1" colspan="1">
                          <bold>15</bold>
                        </td></tr><tr><td rowspan="1" colspan="1">13(12)</td><td rowspan="1" colspan="1">Posteroexternal eburneous callosities at least twice length of internal; external apex of elytra unarmed. Colombia (Amazonas, Bolívar, Cundinamarca, Valle del Cauca)</td><td rowspan="1" colspan="1">
                          <bold><italic><tp:taxon-name><tp:taxon-name-part taxon-name-part-type="genus" reg="Beraba">B.</tp:taxon-name-part><tp:taxon-name-part taxon-name-part-type="species" reg="inermis">inermis</tp:taxon-name-part></tp:taxon-name></italic> Martins &amp; Galileo, 2002</bold>
                        </td></tr><tr><td rowspan="1" colspan="1">–</td><td rowspan="1" colspan="1">Posterior eburneous callosities with similar size; apex of elytra with external spine</td><td rowspan="1" colspan="1">
                          <bold>14</bold>
                        </td></tr><tr><td rowspan="1" colspan="1">14(13)</td><td rowspan="1" colspan="1">Pronotal tubercles slightly elevated; prosternum without sexual punctation; ventrites II-IV of males with depressed areas and with long yellowish setae on posterior margin of those areas (Figs <xref ref-type="fig" rid="F2">12–14</xref>). Colombia (Atlántico, Bolívar, Magdalena, Santander)</td><td rowspan="1" colspan="1">
                          <bold><italic><tp:taxon-name><tp:taxon-name-part taxon-name-part-type="genus" reg="Beraba">B.</tp:taxon-name-part><tp:taxon-name-part taxon-name-part-type="species" reg="marica">marica</tp:taxon-name-part></tp:taxon-name></italic> Galileo &amp; Martins, 1999</bold>
                        </td></tr><tr><td rowspan="1" colspan="1">–</td><td rowspan="1" colspan="1">Pronotal tubercles distinctly elevated; prosternum with areas of sexual punctation (Fig. <xref ref-type="fig" rid="F2">11</xref>); ventrites of males not modified (Figs <xref ref-type="fig" rid="F2">8–11</xref>). Colombia (Bolívar)</td><td rowspan="1" colspan="1">
                          <bold><italic><tp:taxon-name><tp:taxon-name-part taxon-name-part-type="genus" reg="Beraba">B.</tp:taxon-name-part><tp:taxon-name-part taxon-name-part-type="species" reg="angeli">angeli</tp:taxon-name-part></tp:taxon-name></italic> sp. n.</bold>
                        </td></tr><!--PageBreak --><tr><td rowspan="1" colspan="1">15(12)</td><td rowspan="1" colspan="1">Basal eburneous callosities narrowed and elongated; elytral costae visible behind posterior callosities. Bolivia (Santa Cruz)</td><td rowspan="1" colspan="1">
                          <bold><italic><tp:taxon-name><tp:taxon-name-part taxon-name-part-type="genus" reg="Beraba">B.</tp:taxon-name-part><tp:taxon-name-part taxon-name-part-type="species" reg="tate">tate</tp:taxon-name-part></tp:taxon-name></italic> Galileo &amp; Martins, 2010</bold>
                        </td></tr><tr><td rowspan="1" colspan="1">–</td><td rowspan="1" colspan="1">Basal eburneous callosities short and subrounded; without elytral costae visible behind posterior callosities (Figs <xref ref-type="fig" rid="F3">15–19</xref>). Colombia (Bolívar), Venezuela</td><td rowspan="1" colspan="1">
                          <bold><italic><tp:taxon-name><tp:taxon-name-part taxon-name-part-type="genus" reg="Beraba">B.</tp:taxon-name-part><tp:taxon-name-part taxon-name-part-type="species" reg="limpida">limpida</tp:taxon-name-part></tp:taxon-name></italic> Martins, 1997</bold>
                        </td></tr><tr><td rowspan="1" colspan="1">16(11)</td><td rowspan="1" colspan="1">Pronotum rugosely punctate</td><td rowspan="1" colspan="1">
                          <bold>17</bold>
                        </td></tr><tr><td rowspan="1" colspan="1">–</td><td rowspan="1" colspan="1">Pronotum smooth or only with microsculpture</td><td rowspan="1" colspan="1">
                          <bold>19</bold>
                        </td></tr><tr><td rowspan="1" colspan="1">17(16)</td><td rowspan="1" colspan="1">Scape black or darker than flagellomeres; prothorax subparallel-sided; eburneous callosities elongate and thin. Brazil (Goiás, Maranhão, Mato Grosso, Piauí)</td><td rowspan="1" colspan="1">
                          <bold><italic><tp:taxon-name><tp:taxon-name-part taxon-name-part-type="genus" reg="Beraba">B.</tp:taxon-name-part><tp:taxon-name-part taxon-name-part-type="species" reg="decora">decora</tp:taxon-name-part></tp:taxon-name></italic> (Zajciw, 1961)</bold>
                        </td></tr><tr><td rowspan="1" colspan="1">–</td><td rowspan="1" colspan="1">Scape with same color as flagellomeres; prothorax curved at sides or narrowed toward anterior margin; eburneous callosities elliptical</td><td rowspan="1" colspan="1">
                          <bold>18</bold>
                        </td></tr><tr><td rowspan="1" colspan="1">18(17)</td><td rowspan="1" colspan="1">Lateral tubercle of prothorax small; posterior eburneous callosities starting anteriorly at same level; apex of elytra with black area. French Guiana</td><td rowspan="1" colspan="1">
                          <bold><italic><tp:taxon-name><tp:taxon-name-part taxon-name-part-type="genus" reg="Beraba">B.</tp:taxon-name-part><tp:taxon-name-part taxon-name-part-type="species" reg="odettae">odettae</tp:taxon-name-part></tp:taxon-name></italic> Martins &amp; Galileo, 2008</bold>
                        </td></tr><tr><td rowspan="1" colspan="1">–</td><td rowspan="1" colspan="1">Lateral tubercle of prothorax long and acute; posteroexternal eburneous callosity starting behind internal one; apex of elytra without black area. Peru</td><td rowspan="1" colspan="1">
                          <bold><italic><tp:taxon-name><tp:taxon-name-part taxon-name-part-type="genus" reg="Beraba">B.</tp:taxon-name-part><tp:taxon-name-part taxon-name-part-type="species" reg="spinosa">spinosa</tp:taxon-name-part></tp:taxon-name></italic> (Zajciw, 1967)</bold>
                        </td></tr><tr><td rowspan="1" colspan="1">19(16)</td><td rowspan="1" colspan="1">Prothorax longer than wide, anterior region of epipleura without projection, metafemora exceeding elytral apex. Brazil (Amazonas), French Guiana</td><td rowspan="1" colspan="1">
                          <bold><italic><tp:taxon-name><tp:taxon-name-part taxon-name-part-type="genus" reg="Beraba">B.</tp:taxon-name-part><tp:taxon-name-part taxon-name-part-type="species" reg="cauera">cauera</tp:taxon-name-part></tp:taxon-name></italic> Galileo &amp; Martins, 1999</bold>
                        </td></tr><tr><td rowspan="1" colspan="1">–</td><td rowspan="1" colspan="1">Prothorax as long as wide; anterior region of epipleura with projection, metafemora not exceeding elytral apex. Brazil (Mato Grosso do Sul), Bolivia (Cochabamba, Santa Cruz), Paraguay</td><td rowspan="1" colspan="1">
                          <bold><italic><tp:taxon-name><tp:taxon-name-part taxon-name-part-type="genus" reg="Beraba">B.</tp:taxon-name-part><tp:taxon-name-part taxon-name-part-type="species" reg="cheilaria">cheilaria</tp:taxon-name-part></tp:taxon-name></italic> (Martins, 1967)</bold>
                        </td></tr></tbody></table></table-wrap></tp:treatment-sec><tp:treatment-sec><!--Section generated to contain objects referenced in tp:taxon-treatment.--><fig id="F1" position="float" orientation="portrait"><label>Figures 1–7.</label><caption><p><bold>1–5</bold><italic><tp:taxon-name><tp:taxon-name-part taxon-name-part-type="genus" reg="Beraba">Beraba</tp:taxon-name-part><tp:taxon-name-part taxon-name-part-type="species" reg="anae">anae</tp:taxon-name-part></tp:taxon-name></italic> sp. nov.: <bold>1</bold> dorsal view, holotype female <bold>2</bold> ventral view, holotype female <bold>3</bold> lateral view, holotype female <bold>4</bold> dorsal view, paratype male <bold>5</bold> ventral view, paratype male <bold>6–7</bold><italic><tp:taxon-name><tp:taxon-name-part taxon-name-part-type="genus" reg="Beraba">Beraba</tp:taxon-name-part><tp:taxon-name-part taxon-name-part-type="species" reg="iuba">iuba</tp:taxon-name-part></tp:taxon-name></italic> Martins, 1997.</p></caption><graphic xmlns:xlink="http://www.w3.org/1999/xlink" xlink:href="zookeys-827-125-g001.jpg" position="float" orientation="portrait" xlink:type="simple" id="oo_268590.jpg"/></fig><fig id="F3" position="float" orientation="portrait"><label>Figures 15–19.</label><caption><p><italic><tp:taxon-name><tp:taxon-name-part taxon-name-part-type="genus" reg="Beraba">Beraba</tp:taxon-name-part><tp:taxon-name-part taxon-name-part-type="species" reg="limpida">limpida</tp:taxon-name-part></tp:taxon-name></italic> Martins, 1997. <bold>15–18</bold> male: <bold>15</bold> dorsal view <bold>16</bold> ventral view <bold>17</bold> detail of pronotum <bold>18</bold> detail of prosternum <bold>19</bold> female, dorsal view.</p></caption><graphic xmlns:xlink="http://www.w3.org/1999/xlink" xlink:href="zookeys-827-125-g003.jpg" position="float" orientation="portrait" xlink:type="simple" id="oo_268592.jpg"/></fig></tp:treatment-sec></tp:taxon-treatment>
