# Supplementary material for: Two new species of Beraba Martins, 1997 and new geographical records of Eburiini (Coleoptera, Cerambycidae)
Source: Zookeys. 2019 Mar 5;827:125–38. doi: 10.3897/zookeys.827.31469 (PMC6472299; doi:10.3897/zookeys.827.31469)
Supplement: XML Treatment for Beraba limpida [file zookeys.827.31469-treatment3.xml]

<!DOCTYPE tp:taxon-treatment
  PUBLIC "-//TaxonX//DTD Taxonomic Treatment Publishing DTD v0 20100105//EN" "tax-treatment-NSO.dtd">
<tp:taxon-treatment xmlns:tp="http://www.plazi.org/taxpub"><tp:treatment-meta><kwd-group><label>Taxon classification</label><kwd><named-content xmlns:xlink="http://www.w3.org/1999/xlink" content-type="kingdom">Animalia</named-content></kwd><kwd><named-content xmlns:xlink="http://www.w3.org/1999/xlink" content-type="order">Coleoptera</named-content></kwd><kwd><named-content xmlns:xlink="http://www.w3.org/1999/xlink" content-type="family">Cerambycidae</named-content></kwd></kwd-group><mixed-citation publication-type="journal"><person-group><name><surname>García</surname><given-names>Kimberly</given-names></name><name><surname>Botero</surname><given-names>Juan Pablo</given-names></name><name><surname>artínez</surname><given-names>Neis José</given-names></name></person-group><article-title>Two new species of <italic><tp:taxon-name><tp:taxon-name-part taxon-name-part-type="genus" reg="Beraba">Beraba</tp:taxon-name-part></tp:taxon-name></italic> Martins, 1997 and new geographical records of <tp:taxon-name><tp:taxon-name-part taxon-name-part-type="tribe">Eburiini</tp:taxon-name-part></tp:taxon-name> (<tp:taxon-name><tp:taxon-name-part taxon-name-part-type="order">Coleoptera</tp:taxon-name-part></tp:taxon-name>, <tp:taxon-name><tp:taxon-name-part taxon-name-part-type="family">Cerambycidae</tp:taxon-name-part></tp:taxon-name>)</article-title><source>Zookeys</source><day>5</day><month>3</month><year>2019</year><volume>827</volume><fpage>125</fpage><lpage>138</lpage><pub-id pub-id-type="doi">10.3897/zookeys.827.31469</pub-id></mixed-citation></tp:treatment-meta><tp:nomenclature><tp:taxon-name>
                  <tp:taxon-name-part taxon-name-part-type="genus" reg="Beraba">Beraba</tp:taxon-name-part>
                  <tp:taxon-name-part taxon-name-part-type="species" reg="limpida">limpida</tp:taxon-name-part>
                </tp:taxon-name><tp:taxon-authority>Martins, 1997</tp:taxon-authority><xref ref-type="fig" rid="F3">Figs 15–19</xref></tp:nomenclature><tp:treatment-sec sec-type="material" id="SECID0ES4AE"><title>Material examined.</title><p>Colombia, Bolívar: San Jacinto (Reserva La Flecha, <named-content xmlns:xlink="http://www.w3.org/1999/xlink" content-type="dwc:verbatimCoordinates" xlink:type="simple"><named-content content-type="geo-json" specific-use="{&#34;type&#34;:&#34;Point&#34;,&#34;coordinates&#34;:[-75.178167,9.853444]}" id="NCID0E24AE" xlink:type="simple"><named-content content-type="dwc:verbatimCoordinates" xlink:type="simple"><named-content content-type="geo-json" specific-use="{&#34;type&#34;:&#34;Point&#34;,&#34;coordinates&#34;:[-75.178167,9.853444]}" id="NCID0EC5AE" xlink:type="simple"><named-content content-type="dwc:verbatimCoordinates" xlink:type="simple"><named-content content-type="geo-json" specific-use="{&#34;type&#34;:&#34;Point&#34;,&#34;coordinates&#34;:[-75.178167,9.853444]}" id="NCID0EJ5AE" xlink:type="simple">09°51'12.4"N, 75°10'41.4"W</named-content></named-content></named-content></named-content></named-content></named-content>, tropical dry forest), 1 male, 27.IV.2017, I. Mendoza coll., light trap (<abbrev xmlns:xlink="http://www.w3.org/1999/xlink" xlink:title="Universidad del Atlántico, Puerto Colombia, Colombia" id="ABBRID0EO5AE" xlink:type="simple">UARC</abbrev>). Venezuela, Aragua: El Limón, 1 male, 23.V.1997, F. Fernandez coll., mercury light (<abbrev xmlns:xlink="http://www.w3.org/1999/xlink" xlink:title="Museu de Zoologia, Universidade de São Paulo, São Paulo, Brazil" id="ABBRID0ES5AE" xlink:type="simple">MZSP</abbrev>).</p></tp:treatment-sec><tp:treatment-sec sec-type="redescription" id="SECID0EW5AE"><title>Redescription.</title><p><bold>Male.</bold> Integument dorsally orange, brownish orange ventrally. Posterior region of head, pronotum, lateral tubercles of prothorax and legs brownish orange. Elytra and scutellum yellowish orange. Pronotal tubercles, posterior region of anterior eburneous callosities and, region around posterior eburneous callosities black.</p><p>Body covered with long, erect, sparse setae, denser on inner surface of tibiae, tarsomeres and basal antennomeres.</p><p><bold>Head</bold>. Posterior region of head, scape and basal antennomeres with dense punctuation. Distance between upper lobes about three times width of upper lobe. Antennae exceeding elytral apices at apex of antennomere VIII. Prothorax (including lateral tubercles) 1.14 times longer than wide; lateral tubercles distinctly visible, acute at apex.</p><!--PageBreak --><!--PageBreak --><p><bold>Thorax</bold>. Surface of pronotum with coarse dense punctuation; with two anterior elevated tubercles rounded at apex. Prosternum smooth on central region, with long, erect setae and a few punctures, with evident sexual punctation at lateral sides concentrated on subrounded areas (Figs <xref ref-type="fig" rid="F3">16</xref>, <xref ref-type="fig" rid="F3">18</xref>). Coxae and mesoventral process covered with dense whitish pubescence. Meso- and metaventrite with long erect setae and covered with dense whitish pubescence laterally. Femora and tibiae fine and long; apex of meso- and meta-femora with long inner spine.</p><fig id="F3" position="float" orientation="portrait"><label>Figures 15–19.</label><caption><p><italic><tp:taxon-name><tp:taxon-name-part taxon-name-part-type="genus" reg="Beraba">Beraba</tp:taxon-name-part><tp:taxon-name-part taxon-name-part-type="species" reg="limpida">limpida</tp:taxon-name-part></tp:taxon-name></italic> Martins, 1997. <bold>15–18</bold> male: <bold>15</bold> dorsal view <bold>16</bold> ventral view <bold>17</bold> detail of pronotum <bold>18</bold> detail of prosternum <bold>19</bold> female, dorsal view.</p></caption><graphic xmlns:xlink="http://www.w3.org/1999/xlink" xlink:href="zookeys-827-125-g003.jpg" position="float" orientation="portrait" xlink:type="simple" id="oo_268592.jpg"/></fig><p>Elytra about 3.5 times longer than prothorax; surface with dense, coarse punctures basally, finer and shallow toward apex. Each elytron with three eburneous callosities: one basal, elliptical; two posterior, slightly elongated, inner one slightly smaller than external one, not distinctly separated from each other. Posteroexternal callosity about one fifth of elytral length, starting ahead of internal one. Elytral costae absent. Apex of elytra with external long spine, about 0.8 times as long as the pedicel and with acute sutural projection.</p><p><bold>Measurements</bold>. Male. Total length, 10.3; prothorax length, 2.1; prothorax width at its widest point, 1.9; elytral length, 7.3; humeral width, 2.0.</p></tp:treatment-sec><tp:treatment-sec sec-type="discussion" id="SECID0E2AAG"><title>Discussion.</title><p><italic><tp:taxon-name><tp:taxon-name-part taxon-name-part-type="genus" reg="Beraba">Beraba</tp:taxon-name-part><tp:taxon-name-part taxon-name-part-type="species" reg="limpida">limpida</tp:taxon-name-part></tp:taxon-name></italic> was described by <xref ref-type="bibr" rid="B10">Martins (1997)</xref> based on a single female specimen, and until now the male remained unknown. Among the known males of <italic><tp:taxon-name><tp:taxon-name-part taxon-name-part-type="genus" reg="Beraba">Beraba</tp:taxon-name-part></tp:taxon-name></italic>, just one species has sexual punctation, <italic><tp:taxon-name><tp:taxon-name-part taxon-name-part-type="genus" reg="Beraba">B.</tp:taxon-name-part><tp:taxon-name-part taxon-name-part-type="species" reg="piriana">piriana</tp:taxon-name-part></tp:taxon-name></italic> Martins, 1997. The sexual punctation in this species covers the entire prosternum and extends to the lateral region of the pronotum. Herein, we report sexual punctation for the first time in other two species of <italic><tp:taxon-name><tp:taxon-name-part taxon-name-part-type="genus" reg="Beraba">Beraba</tp:taxon-name-part></tp:taxon-name></italic>: <italic><tp:taxon-name><tp:taxon-name-part taxon-name-part-type="genus" reg="Beraba">B.</tp:taxon-name-part><tp:taxon-name-part taxon-name-part-type="species" reg="limpida">limpida</tp:taxon-name-part></tp:taxon-name></italic> and <italic><tp:taxon-name><tp:taxon-name-part taxon-name-part-type="genus" reg="Beraba">B.</tp:taxon-name-part><tp:taxon-name-part taxon-name-part-type="species" reg="angeli">angeli</tp:taxon-name-part></tp:taxon-name></italic> sp. n. In those species, the sexual punctation covers the entire surface of the pronotum, and is concentrated in subrounded areas on sides of the prosternum (Figs <xref ref-type="fig" rid="F2">9</xref>, <xref ref-type="fig" rid="F2">11</xref>, <xref ref-type="fig" rid="F3">16</xref>, <xref ref-type="fig" rid="F3">18</xref>).</p><p>One specimen of <italic><tp:taxon-name><tp:taxon-name-part taxon-name-part-type="genus" reg="Beraba">Beraba</tp:taxon-name-part><tp:taxon-name-part taxon-name-part-type="species" reg="tate">tate</tp:taxon-name-part></tp:taxon-name></italic> Galileo &amp; Martins, 2010 was illustrated by <xref ref-type="bibr" rid="B7">Galileo et al. (2008)</xref> as being <italic><tp:taxon-name><tp:taxon-name-part taxon-name-part-type="genus" reg="Beraba">B.</tp:taxon-name-part><tp:taxon-name-part taxon-name-part-type="species" reg="limpida">limpida</tp:taxon-name-part></tp:taxon-name></italic>. Later, <xref ref-type="bibr" rid="B8">Galileo and Martins (2010)</xref> recognized that this specimen belongs to a new species, and described it as <italic><tp:taxon-name><tp:taxon-name-part taxon-name-part-type="genus" reg="Beraba">B.</tp:taxon-name-part><tp:taxon-name-part taxon-name-part-type="species" reg="tate">tate</tp:taxon-name-part></tp:taxon-name></italic>. However, <xref ref-type="bibr" rid="B7">Galileo et al. (2008)</xref> remains wrongly listed in the references on <italic><tp:taxon-name><tp:taxon-name-part taxon-name-part-type="genus" reg="Beraba">B.</tp:taxon-name-part><tp:taxon-name-part taxon-name-part-type="species" reg="limpida">limpida</tp:taxon-name-part></tp:taxon-name></italic> (see <xref ref-type="bibr" rid="B12">Monné 2018</xref>; <xref ref-type="bibr" rid="B14">Tavakilian and Chevillotte 2018</xref>). In order to correct this error, we point out that this reference should appear on <italic><tp:taxon-name><tp:taxon-name-part taxon-name-part-type="genus" reg="Beraba">B.</tp:taxon-name-part><tp:taxon-name-part taxon-name-part-type="species" reg="tate">tate</tp:taxon-name-part></tp:taxon-name></italic>.</p></tp:treatment-sec><tp:treatment-sec><!--Section generated to contain objects referenced in tp:taxon-treatment.--><fig id="F2" position="float" orientation="portrait"><label>Figures 8–14.</label><caption><p><bold>8–11</bold><italic><tp:taxon-name><tp:taxon-name-part taxon-name-part-type="genus" reg="Beraba">Beraba</tp:taxon-name-part><tp:taxon-name-part taxon-name-part-type="species" reg="angeli">angeli</tp:taxon-name-part></tp:taxon-name></italic> sp. nov., holotype, male: <bold>8</bold> dorsal view <bold>9</bold> ventral view <bold>10</bold> lateral view <bold>11</bold> detail of prosternum. <bold>12–14</bold><italic><tp:taxon-name><tp:taxon-name-part taxon-name-part-type="genus" reg="Beraba">Beraba</tp:taxon-name-part><tp:taxon-name-part taxon-name-part-type="species" reg="marica">marica</tp:taxon-name-part></tp:taxon-name></italic> Martins &amp; Galileo, 1999: <bold>12</bold> dorsal view <bold>13</bold> ventral view <bold>14</bold> detail of ventrites.</p></caption><graphic xmlns:xlink="http://www.w3.org/1999/xlink" xlink:href="zookeys-827-125-g002.jpg" position="float" orientation="portrait" xlink:type="simple" id="oo_268591.jpg"/></fig></tp:treatment-sec><ref-list><ref id="B10"><mixed-citation xmlns:xlink="http://www.w3.org/1999/xlink" xlink:type="simple"><person-group><name name-style="western"><surname>Martins</surname><given-names>U</given-names></name></person-group> (<year>1997</year>) <article-title>Contribuições para uma revisão das espécies sul-americanas da Tribo <tp:taxon-name><tp:taxon-name-part taxon-name-part-type="tribe">Eburiini</tp:taxon-name-part></tp:taxon-name> (<tp:taxon-name><tp:taxon-name-part taxon-name-part-type="order">Coleoptera</tp:taxon-name-part></tp:taxon-name>, <tp:taxon-name><tp:taxon-name-part taxon-name-part-type="family">Cerambycidae</tp:taxon-name-part></tp:taxon-name>).</article-title><source>Revista Brasileira de Entomologia</source><volume>41</volume>(<issue>1</issue>): <fpage>57</fpage>–<lpage>83</lpage>.</mixed-citation></ref><ref id="B7"><mixed-citation xmlns:xlink="http://www.w3.org/1999/xlink" xlink:type="simple"><person-group><name name-style="western"><surname>Galileo</surname><given-names>MHM</given-names></name><name name-style="western"><surname>Martins</surname><given-names>UR</given-names></name><name name-style="western"><surname>Moysés</surname><given-names>E</given-names></name></person-group> (<year>2008</year>) <source><tp:taxon-name><tp:taxon-name-part taxon-name-part-type="family">Cerambycidae</tp:taxon-name-part></tp:taxon-name> Sul-americanos (<tp:taxon-name><tp:taxon-name-part taxon-name-part-type="order">Coleoptera</tp:taxon-name-part></tp:taxon-name>) Suplemento 2. Museu de Zoologia.</source><publisher-name>Universidade de São Paulo</publisher-name>, <publisher-loc>São Paulo</publisher-loc>, <size units="page">127 pp</size>.</mixed-citation></ref><ref id="B8"><mixed-citation xmlns:xlink="http://www.w3.org/1999/xlink" xlink:type="simple"><person-group><name name-style="western"><surname>Galileo</surname><given-names>MHM</given-names></name><name name-style="western"><surname>Martins</surname><given-names>UR</given-names></name></person-group> (<year>2010</year>) <article-title>Novos táxons em <tp:taxon-name><tp:taxon-name-part taxon-name-part-type="tribe">Elaphidionini</tp:taxon-name-part></tp:taxon-name> e <tp:taxon-name><tp:taxon-name-part taxon-name-part-type="tribe">Eburiini</tp:taxon-name-part></tp:taxon-name> (<tp:taxon-name><tp:taxon-name-part taxon-name-part-type="family">Cerambycidae</tp:taxon-name-part></tp:taxon-name>, <tp:taxon-name><tp:taxon-name-part taxon-name-part-type="subfamily">Cerambycinae</tp:taxon-name-part></tp:taxon-name>).</article-title><source>Revista Brasileira de Entomologia, Curitiba</source><volume>54</volume>(<issue>3</issue>): <fpage>367</fpage>–<lpage>371</lpage>. <ext-link xlink:type="simple" ext-link-type="doi" xlink:href="10.1590/S0085-56262010000300004">https://doi.org/10.1590/S0085-56262010000300004</ext-link></mixed-citation></ref><ref id="B12"><mixed-citation xmlns:xlink="http://www.w3.org/1999/xlink" xlink:type="simple"><person-group><name name-style="western"><surname>Monné</surname><given-names>MA</given-names></name></person-group> (<year>2018</year>) Catalogue of the <tp:taxon-name><tp:taxon-name-part taxon-name-part-type="family">Cerambycidae</tp:taxon-name-part></tp:taxon-name> (<tp:taxon-name><tp:taxon-name-part taxon-name-part-type="order">Coleoptera</tp:taxon-name-part></tp:taxon-name>) of the Neotropical region. Part I. Subfamily <tp:taxon-name><tp:taxon-name-part taxon-name-part-type="subfamily">Cerambycinae</tp:taxon-name-part></tp:taxon-name>.</mixed-citation></ref><ref id="B14"><mixed-citation xmlns:xlink="http://www.w3.org/1999/xlink" xlink:type="simple"><person-group><name name-style="western"><surname>Tavakilian</surname><given-names>G</given-names></name><name name-style="western"><surname>Chevillotte</surname><given-names>H</given-names></name></person-group> (<year>2018</year>) Titan: base de données internationales sur les <tp:taxon-name><tp:taxon-name-part taxon-name-part-type="family">Cerambycidae</tp:taxon-name-part></tp:taxon-name> ou Longicornes. Version 3.0. <ext-link xlink:type="simple" ext-link-type="uri" xlink:href="http://titan.gbif.fr/">http://titan.gbif.fr/</ext-link> [Accessed October 2018]</mixed-citation></ref></ref-list></tp:taxon-treatment>
