# Supplementary material for: Two new species of Beraba Martins, 1997 and new geographical records of Eburiini (Coleoptera, Cerambycidae)
Source: Zookeys. 2019 Mar 5;827:125–38. doi: 10.3897/zookeys.827.31469 (PMC6472299; doi:10.3897/zookeys.827.31469)
Supplement: XML Treatment for Beraba inermis [file zookeys.827.31469-treatment4.xml]

<!DOCTYPE tp:taxon-treatment
  PUBLIC "-//TaxonX//DTD Taxonomic Treatment Publishing DTD v0 20100105//EN" "tax-treatment-NSO.dtd">
<tp:taxon-treatment xmlns:tp="http://www.plazi.org/taxpub"><tp:treatment-meta><kwd-group><label>Taxon classification</label><kwd><named-content xmlns:xlink="http://www.w3.org/1999/xlink" content-type="kingdom">Animalia</named-content></kwd><kwd><named-content xmlns:xlink="http://www.w3.org/1999/xlink" content-type="order">Coleoptera</named-content></kwd><kwd><named-content xmlns:xlink="http://www.w3.org/1999/xlink" content-type="family">Cerambycidae</named-content></kwd></kwd-group><mixed-citation publication-type="journal"><person-group><name><surname>García</surname><given-names>Kimberly</given-names></name><name><surname>Botero</surname><given-names>Juan Pablo</given-names></name><name><surname>artínez</surname><given-names>Neis José</given-names></name></person-group><article-title>Two new species of <italic><tp:taxon-name><tp:taxon-name-part taxon-name-part-type="genus" reg="Beraba">Beraba</tp:taxon-name-part></tp:taxon-name></italic> Martins, 1997 and new geographical records of <tp:taxon-name><tp:taxon-name-part taxon-name-part-type="tribe">Eburiini</tp:taxon-name-part></tp:taxon-name> (<tp:taxon-name><tp:taxon-name-part taxon-name-part-type="order">Coleoptera</tp:taxon-name-part></tp:taxon-name>, <tp:taxon-name><tp:taxon-name-part taxon-name-part-type="family">Cerambycidae</tp:taxon-name-part></tp:taxon-name>)</article-title><source>Zookeys</source><day>5</day><month>3</month><year>2019</year><volume>827</volume><fpage>125</fpage><lpage>138</lpage><pub-id pub-id-type="doi">10.3897/zookeys.827.31469</pub-id></mixed-citation></tp:treatment-meta><tp:nomenclature><tp:taxon-name>
                  <tp:taxon-name-part taxon-name-part-type="genus" reg="Beraba">Beraba</tp:taxon-name-part>
                  <tp:taxon-name-part taxon-name-part-type="species" reg="inermis">inermis</tp:taxon-name-part>
                </tp:taxon-name><tp:taxon-authority>Martins &amp; Galileo, 2002</tp:taxon-authority></tp:nomenclature><tp:treatment-sec sec-type="distribution" id="SECID0EDHAG"><title>Geographical distribution.</title><p>Colombia (Cundinamarca, Valle del Cauca). New department records are added: Amazonas and Bolívar (Colombia).</p></tp:treatment-sec><tp:treatment-sec sec-type="material" id="SECID0EIHAG"><title>Specimens examined.</title><p>Colombia, Amazonas: Leticia, 1 female, 1.V.2001, Sarmiento Paula coll., Andes-E1162 (<abbrev xmlns:xlink="http://www.w3.org/1999/xlink" xlink:title="Colección Entomológica, Museo de Historia Natural, Universidad de Los Andes, Bogotá, Colombia" id="ABBRID0EOHAG" xlink:type="simple">ANDES-E</abbrev>); Bolívar: San Jacinto (Reserva La Flecha, <named-content xmlns:xlink="http://www.w3.org/1999/xlink" content-type="dwc:verbatimCoordinates" xlink:type="simple"><named-content content-type="geo-json" specific-use="{&#34;type&#34;:&#34;Point&#34;,&#34;coordinates&#34;:[-75.178167,9.853444]}" id="NCID0EVHAG" xlink:type="simple"><named-content content-type="dwc:verbatimCoordinates" xlink:type="simple"><named-content content-type="geo-json" specific-use="{&#34;type&#34;:&#34;Point&#34;,&#34;coordinates&#34;:[-75.178167,9.853444]}" id="NCID0E3HAG" xlink:type="simple"><named-content content-type="dwc:verbatimCoordinates" xlink:type="simple"><named-content content-type="geo-json" specific-use="{&#34;type&#34;:&#34;Point&#34;,&#34;coordinates&#34;:[-75.178167,9.853444]}" id="NCID0EDIAG" xlink:type="simple">09°51'12.4"N, 75°10'41.4"W</named-content></named-content></named-content></named-content></named-content></named-content>, tropical dry forest), 1 male, 27.IV.2017, I. Mendoza coll., light trap (<abbrev xmlns:xlink="http://www.w3.org/1999/xlink" xlink:title="Universidad del Atlántico, Puerto Colombia, Colombia" id="ABBRID0EIIAG" xlink:type="simple">UARC</abbrev>).</p><!--PageBreak --></tp:treatment-sec></tp:taxon-treatment>
