# Supplementary material for: Two new species of Beraba Martins, 1997 and new geographical records of Eburiini (Coleoptera, Cerambycidae)
Source: Zookeys. 2019 Mar 5;827:125–38. doi: 10.3897/zookeys.827.31469 (PMC6472299; doi:10.3897/zookeys.827.31469)
Supplement: XML Treatment for Eburodacrys coalescens [file zookeys.827.31469-treatment11.xml]

<!DOCTYPE tp:taxon-treatment
  PUBLIC "-//TaxonX//DTD Taxonomic Treatment Publishing DTD v0 20100105//EN" "tax-treatment-NSO.dtd">
<tp:taxon-treatment xmlns:tp="http://www.plazi.org/taxpub"><tp:treatment-meta><kwd-group><label>Taxon classification</label><kwd><named-content xmlns:xlink="http://www.w3.org/1999/xlink" content-type="kingdom">Animalia</named-content></kwd><kwd><named-content xmlns:xlink="http://www.w3.org/1999/xlink" content-type="order">Coleoptera</named-content></kwd><kwd><named-content xmlns:xlink="http://www.w3.org/1999/xlink" content-type="family">Cerambycidae</named-content></kwd></kwd-group><mixed-citation publication-type="journal"><person-group><name><surname>García</surname><given-names>Kimberly</given-names></name><name><surname>Botero</surname><given-names>Juan Pablo</given-names></name><name><surname>artínez</surname><given-names>Neis José</given-names></name></person-group><article-title>Two new species of <italic><tp:taxon-name><tp:taxon-name-part taxon-name-part-type="genus" reg="Beraba">Beraba</tp:taxon-name-part></tp:taxon-name></italic> Martins, 1997 and new geographical records of <tp:taxon-name><tp:taxon-name-part taxon-name-part-type="tribe">Eburiini</tp:taxon-name-part></tp:taxon-name> (<tp:taxon-name><tp:taxon-name-part taxon-name-part-type="order">Coleoptera</tp:taxon-name-part></tp:taxon-name>, <tp:taxon-name><tp:taxon-name-part taxon-name-part-type="family">Cerambycidae</tp:taxon-name-part></tp:taxon-name>)</article-title><source>Zookeys</source><day>5</day><month>3</month><year>2019</year><volume>827</volume><fpage>125</fpage><lpage>138</lpage><pub-id pub-id-type="doi">10.3897/zookeys.827.31469</pub-id></mixed-citation></tp:treatment-meta><tp:nomenclature><tp:taxon-name>
                  <tp:taxon-name-part taxon-name-part-type="genus" reg="Eburodacrys">Eburodacrys</tp:taxon-name-part>
                  <tp:taxon-name-part taxon-name-part-type="species" reg="coalescens">coalescens</tp:taxon-name-part>
                </tp:taxon-name><tp:taxon-authority>Bates, 1884</tp:taxon-authority></tp:nomenclature><tp:treatment-sec sec-type="distribution" id="SECID0EO1AG"><title>Geographical distribution.</title><p>Mexico, Guatemala, Honduras, Nicaragua, Costa Rica, Panama. A new country record from Colombia (Atlántico) is added.</p></tp:treatment-sec><tp:treatment-sec sec-type="material" id="SECID0ET1AG"><title>Specimens examined.</title><p>Colombia, Atlántico: Usiacurí; (Reserva Campesina La Montaña, <named-content xmlns:xlink="http://www.w3.org/1999/xlink" content-type="dwc:verbatimCoordinates" xlink:type="simple"><named-content content-type="geo-json" specific-use="{&#34;type&#34;:&#34;Point&#34;,&#34;coordinates&#34;:[-75.012778,10.767389]}" id="NCID0E31AG" xlink:type="simple">10°46'2.6"N, 75°0.2'34"W</named-content></named-content>, tropical dry forest), 2 females, 12.V.2018, K. García coll., white light trap (<abbrev xmlns:xlink="http://www.w3.org/1999/xlink" xlink:title="Museu de Zoologia, Universidade de São Paulo, São Paulo, Brazil" id="ABBRID0EB2AG" xlink:type="simple">MZSP</abbrev>, <abbrev xmlns:xlink="http://www.w3.org/1999/xlink" xlink:title="Universidad del Atlántico, Puerto Colombia, Colombia" id="ABBRID0EF2AG" xlink:type="simple">UARC</abbrev>).</p></tp:treatment-sec></tp:taxon-treatment>
